# Supplementary material for: Morphological and ultrastructural investigation of the posterior atlanto-occipital membrane: Comparing children with Chiari malformation type I and controls
Source: PLoS One. 2024 Jan 16;19(1):e0296260. doi: 10.1371/journal.pone.0296260 (PMC10791003; doi:10.1371/journal.pone.0296260)
Supplement: S1 Data — (XLSX) [file pone.0296260.s001.xlsx]

## Sheet: Sheet1
			Medical History							Headache							Neurological Signs & Symptoms (Y/N)										Surgical Complications							Imaging
Type (0=chiari, 1=control)	Race (0=white, 1=other)	Sex (0=female, 1=male)	Age at Surgery (months)	Height (m)	Weight (kg)	BMI	Family History of CM-1 (0=no, 1=yes, 2=unknown)	Syndromic Conditions (0=none, 1=yes)	Additional Medical Diagnoses	Yes	Location	Severity (0-10)	Onset	Frequency	Worse with Valsalva	Accompanying S/Sx	Posterior Neck Pain	Sensory Sx	Ataxia	Motor Weakness	Dizziness/ Lightheaded	Visual Changes	Cognitive Deficit	Swallowing Difficulty	Sleep apnea	Details	CSF leak	Surgical Site Infection	0	Meningitis	Reoperation	Readmission	Notes	Presence of syrinx	Tonsillar descent (mm)	C-C2SVA >= 5	C-C2SVA (mm)	pBC-2 >=9	pBC-2 (mm)	CXA <125	CXA (degrees)	PAAM (mm)	PAOM (mm)	Posterior fossa volume	NOTES	collagen (%)	elastin (%)	fat (%)	Disorganiztion score
0	0	0	46	1.02	15.8	15.1865	2	0	None	1	Unknown	Unknown	3 Months	3x/week	Unknown	Vomiting	0	0	0	0	0	0	0	1	0		0	0	0	0	0	0		0	9	0	4	0	5	0	169	2.4	1.6			90	1	10	3
0	0	1	44	1.02	16.7	16.0515	2	1	laryngomalacia, oropharyngeal apraxia	0	n/a	n/a	n/a	n/a	n/a	n/a	0	0	0	0	0	0	0	1	0		0	0	0	0	0	0		0	5	0	4	0	7	0	150	2.6	2.4			50	1	50	3
0	0	0	190	1.61	59.9	23.1087	2	0	None	1	Occipital	unknown	Years	Unknown	Yes	Photo-/Phonophobia, inability to speak	1	1	0	0	1	1	1	0	0	tingling in hands/feet, visual aura	0	0	0	0	0	0		0	16	1	9	0	7	0	146	2.2	3.2			95	1	5	2
0	0	0	200	1.63	66.5	25.0292	2	0	Hx TBI	1	Occipital, Temporal	Unknown	5 Years	Unknown	Yes	None	0	1	0	0	1	0	1	1	0	Numbness in feet	0	0	0	0	0	0		1	21	0	3	1	10	0	137	1.6	2.1			50	1	50	0
1	1	1	84	1.28	24.8	15.1367	2	0	None	1	Unknown	Unknown	2 Weeks	Unknown	Unknown	Vomiting	0	0	1	1	0	0	0	0	0	Worsening coordination, gait ataxia	0	0	0	0	0	0		0	11	0	0	0	6	0	139	3.9	3.3			80	1	20	1
0	0	1	24	0.83	11.7	16.9836	0	0	Oropharyngeal dysphagia Laryngomalacia Torticollis	0	n/a	n/a	n/a	n/a	n/a	n/a	0	0	0	0	0	0	0	1	0		0	0	0	0	1	1	ETV for Chiari-related hydrocephalus POD 4	0	25	1	6	0	3	0	150	1.8	2.1			95	1	5	3
0	0	0	195	1.59	109.2	43.1945	0	0	Depression Anxiety	1	[1] Occipital [2] Holocranial	[1] 7 [2] 10	[1] Years [2] Years	[1] Daily [2] Daily	[1] Yes [2] Yes	[1] Photophobia [2] Photophobia, Aura	1	1	0	0	1	0	0	0	0	Hand/shoulder tingling	0	0	0	0	0	0		0	8	0	2	1	9	0	133	3	1.9			70	1	30	1
0	0	0	171	1.63	45.1	16.9747	0	0	Hx TBI in past year	1	[1] Occipital [2] Temporal	[1] 9 [2] 6	[1] 9 months [2] 9 months	[1] Daily [2] Daily	[1] Yes [2] No	[1] None [2] None	0	0	0	0	0	0	0	0	0		0	0	0	0	1	1	ETV for Chiari-related hydrocephalus POD 24	0	10	1	6	1	9	1	120	1.9	2.1			90	1	10	1
0	0	0	181	1.71	52.8	18.0568	0	0	Depression	1	Temporal, Frontal	Unknown	1 Year	Daily	No	None	0	1	0	0	1	0	0	0	0	R hand numbness	0	0	0	0	0	0		No	8.7	0	2.2	2	10.2	0	165.2	2.2	4.1			90	1	10	2
1	0	1	171	1.58	50.7	20.3092	2	0	None	1	Unknown	Unknown	2 Years	Daily	Unknown	Nausea, Vomiting, Nighttime wakening	0	0	0	0	1	0	0	0	0		0	0	0	0	0	0	Diplopia immediately after resection	1	9	0	4	0	6	0	150	0.9	1.1			80	1	20	2
0	0	1	35	0.94	15.7	17.7682	1	0	Pineal cycst	1	Unknown	Unknown	Unknown	2-3/week	Yes	None	0	1	1	0	1	0	0	1	0	UE/LE pind and needles	0	0	0	0	0	0		0	10	0	3	0	8	0	135	1.9	2.9			50	1	50	2
0	0	0	174	1.49	47.2	21.2603	0	0	Anxiety	1	Occipital	7	Years	Unknown	Yes	Photo-/Phonophobia	0	1	1	0	1	0	0	0	0	BUE/back/trunk numbness	0	0	0	0	0	0	This was the reoperation	1	0	1	6	1	10	1	119				Reop so no PAOM or PAAM	80	1	20	3
0	0	0	179	1.56	84.5	34.7222	0	0	None	1	Occipital	8	8 Months	Daily	Yes	None	0	0	0	0	0	0	0	0	0		0	0	0	0	0	0		0	14	1	12	0	6	0	143	2.2	3.6			80	1	20	3
0	0	1	103	1.31	27.8	16.1995	1	0	Anisometropic amblyopia Esotropia	1	Occipital, Temporal	5	Unknown	2-3x/week	Yes	Phonophobia	0	0	0	0	0	0	0	0	0		0	0	0	0	0	0		0	11	0	2	1	9	0	127	3.3	4.1			80	1	20	3
0	0	1	218	1.8	124.6	38.4568	0	0	None	1	[1] Occipital, Top [2] Behind eyes	[1] 8 [2] 6	[1] Years [2] Years	[1] Daily [2] Daily	[1] Yes [2] Yes	[1] Photo-/Phonophobia [2] Photo-/Phonophobia	0	0	0	0	0	0	0	0	0		0	1	0	0	0	0		0	6	1	5	0	7	0	145	3.1	2			80	1	20	3
0	0	1	190	1.74	43.7	14.4339	0	1	Kyphosis Papilledema	1	Holocranial, Behind eye	6	Years	Unknown	Yes	Photo-/Phonophobia	1	0	0	0	0	0	0	1	0		0	0	0	0	0	0		0	6	1	9	1	9	1	112	3.3	2.4			95	1	5	1
0	0	1	71	1.1	19.2	15.8678	2	0	Craniosynostosis Hyperopia	1	Unknown	Unknown	9 Months	Daily	Yes	None	0	0	0	0	0	0	0	0	0		0	0	0	0	0	0		0	17	1	5	0	7	0	143	3	3.8			50	1	50	3
0	0	1	62	0.996	13.4	13.5078	2	0	None	1	Unknown	Unknown	Months	1x/week	Unknown	Unknown	0	0	0	1	0	0	0	0	0	LLE weakness/foot drop	0	0	0	0	0	0		1	15	1	5	0	7	0	143	2	0.8			80	1	20	2
0	0	0	106	1.31	28.3	16.4909	0	0	ADHD Hx OSA	1	Temporal	7	2 Years	Unknown	Yes	Phonophobia	0	0	0	0	0	0	0	0	0		0	0	0	0	0	0	Stitch abscess	0	14	0	3	0	6	0	138	3.2	3.2			30	1	70	3
0	0	1	76	1.29	26	15.6241	1	0	Asthma Scoliosis	0	n/a	n/a	n/a	n/a	n/a	n/a	0	0	0	0	0	0	0	0	0		0	0	0	0	0	0		1	22	1	8	0	4	0	138	3.5	3.3			80	1	20	2
0	0	1	111	1.38	48.2	25.3098	0	0	None	1	Frontal	Unknown	2 Years	Unknown	Yes	None	0	0	0	0	1	0	0	0	0		0	1	0	0	0	0		0	12	0	3	0	6	0	140	1.3	3.1			90	1	10	3
0	0	0	203	1.6	61.6	24.0625	2	0	Depression Anxiety	1	Occipital	5	Years	1-2/month	Yes	Photophobia	0	0	0	0	0	0	1	0	0	Brain fog	0	0	0	0	0	0		0	20	1	5	1	10	0	133	3.3	3.7			60	1	40	3
0	0	0	217	1.62	57.1	21.7574	0	1	Depression	1	Occipital	7	18 months	Daily	Yes	None	1	1	0	0	0	0	0	0	0	Finger tingling	0	0	0	0	0	0		0	20	0	4	0	4	0	132	3.2	1.5			90	1	10	2
1	0	1	48	0.98	14	14.5773	2	0	Hx TBI in past year	0	n/a	n/a	n/a	n/a	n/a	n/a	0	0	0	0	0	0	0	0	0		0	0	0	0	0	0		0	22	0	2	0	7	0	148	2	3			70	1	30	2
0	0	1	187	1.54	48.6	20.4925	2	1	Hydrocephalus	1	[1] Occipital [2] Frontal	[1] 6 [2] 4	[1] Unknown [2] Unknown	[1] Unknown [2] Unknown	[1] Yes [2] No	[1] None [2] None	0	0	0	0	0	1	0	0	0	Double and blurry vision	0	0	0	0	0	0		1	12	0	1	0	8	0	126	5	2.3			90	1	10	1
0	0	1	131	1.46	41.3	19.3751	1	0	None	1	[1] Occipital [2] Temporal	[1] 6 [2] 4	Years	Daily	Yes	None	0	0	0	0	0	0	0	0	0		0	0	0	0	0	0		0	8	0	4	1	10	0	128	1.6	3.4			95	1	5	2
0	0	0	168	1.55	91.1	37.9188	2	0	None	1	Occipital, Frontal	5	Years	Daily	Yes	Phonophobia	0	1	0	0	1	0	0	0	0	UE/LE tingling and pain	0	0	0	0	0	0		0	10	0	4	0	7	0	142	3	2			90	1	10	1
1	0	1	174	1.74	63.1	20.8416	2	0	None	1	Occipital	Unknown	2 Weeks	Daily	Unknown	Nausea, Vomiting	0	0	1	0	0	0	0	0	0	difficulty walking	0	0	0	0	0	0		0	0	1	6	0	8	0	147	6.9	2.1		Tonsil/cerebullum pushed far up by tumor	90	1	10	2
1	0	0	57	1.04	18.3	16.9194	2	1	Subglottic stenosis	0	n/a	n/a	n/a	n/a	n/a	n/a	0	0	0	0	0	0	0	0	0		0	0	0	0	0	0		0	0	0	-3	0	6	0	157	2.5	2.9			70	1	30	2
1	0	0	128	1.45	34.6	16.4566	2	0	None	1	Occipital	Unkown	Years	Unknown	Unknown	Nausea, Photo-/Phonophobia	0	1	0	0	0	0	0	0	0	LLE numbness	0	0	0	0	0	0		1	13	1	8	0	8	0	141	0.9	3.1			80	1	20	1
1	0	1	186	1.82	61.7	18.627	2	0	T1 Diabetes	1	Unknown	Unknown	1 Day	n/a	No	None	0	1	0	0	0	0	0	0	0	RUE/facial paresthesia	0	0	0	0	0	0		0	18	0	0	1	9	0	133	2.8	2.7			95	1	5	1
1	0	0	59	1.15	23.6	17.845	2	0	None	0	n/a	n/a	n/a	n/a	n/a	n/a	0	0	1	0	1	0	0	0	0	Unsteady, dizziness/vertigo	0	0	0	0	0	0		0	0	1	6	0	5	0	171	3.3	3.3			95	1	5	1
1	0	1	78	1.21	24.9	17.007	2	0	None	1	Unknown	Unknown	1 Month	Daily	Unknown	Nausea, Vomiting	0	0	1	0	0	0	0	0	0	Gait ataxia	0	0	0	0	0	0		0	11	0	3	0	7	0	158	6.5	3.8			95	1	5	1
1	1	1	73	1.08	17.7	15.1749	2	0	Autism	1	Unknown	Unknown	1 Week	Daily	Unknown	Vomiting	0	0	1	0	0	0	0	1	0	Trunk/gait ataxia, severe decline in physical function, choking	0	0	0	0	0	0		0	0	0	3	1	9	0	142	2.8	2.4		Tonsil/cerebullum pushed far up by tumor	90	1	10	1
1	0	1	152	1.65	59	21.7	0	0	None	1	Unknown	Unknown	1 month	Daily	Unknown	Vomiting	0	0	0	0	1	0	0	0	0	LOC x1	0	0	0	0	0	0		0	2.2	1	7.2	0	6.6	0	156.6	4.7	2.6			95	1	5	1
[truncated: 3 more columns]

## Sheet: Sheet2
	Demographics		Medical History					Headache							Neurological Signs & Symptoms (Y/N)									Surgical Complications						Imaging
Type	Race	Sex (M=1, F=0)	Age at Surgery (months)	Height (m)	Weight (kg)	BMI	Family History of CM-1 (no=0, yes=1, unknown=2)	Yes/No	Location	Severity (0-10)	Onset	Frequency	Worse with Valsalva	Accompanying S/Sx	Posterior Neck Pain	Sensory Sx	Ataxia	Motor Weakness	Dizziness/ Lightheaded	Visual Changes	Cognitive Deficit	Swallowing Difficulty	Sleep apnea	CSF leak	Surgical Site Infection	Pseudomeningocele	Meningitis	Reoperation	Readmission	Presence of syrinx	Tonsillar descent (mm)	C-C2SVA (mm)	pBC-2 (mm)	CXA (degrees)	PAAM (mm)	PAOM (mm)	Posterior fossa volume	NOTES
Chiari	White	0	46	1.02	15.8	15.1865	Unknown	1	Unknown	Unknown	3 Months	3x/week	Unknown	Vomiting	0	0	0	0	0	0	0	1	0	0	0	0	0	0	0	0	9	4	5	169	2.4	1.6
Chiari	White	1	44	1.02	16.7	16.0515	Unknown	0	n/a	n/a	n/a	n/a	n/a	n/a	0	0	0	0	0	0	0	1	0	0	0	0	0	0	0	0	5	4	7	150	2.6	2.4
Chiari	White	0	190	1.61	59.9	23.1087	Unknown	1	Occipital	unknown	Years	Unknown	Yes	Photo-/Phonophobia, inability to speak	1	1	0	0	1	1	1	0	0	0	0	0	0	0	0	0	16	9	7	146	2.2	3.2
Chiari	White	0	200	1.63	66.5	25.0292	Unknown	1	Occipital, Temporal	Unknown	5 Years	Unknown	Yes	None	0	1	0	0	1	0	1	1	0	0	0	0	0	0	0	1	21	3	10	137	1.6	2.1
Chiari	White	1	24	0.83	11.7	16.9836	No	0	n/a	n/a	n/a	n/a	n/a	n/a	0	0	0	0	0	0	0	1	0	0	0	0	0	1	1	0	25	6	3	150	1.8	2.1
Chiari	White	0	195	1.59	109.2	43.1945	No	1	[1] Occipital [2] Holocranial	[1] 7 [2] 10	[1] Years [2] Years	[1] Daily [2] Daily	[1] Yes [2] Yes	[1] Photophobia [2] Photophobia, Aura	1	1	0	0	1	0	0	0	0	0	0	0	0	0	0	0	8	2	9	133	3	1.9
Chiari	White	0	171	1.63	45.1	16.9747	No	1	[1] Occipital [2] Temporal	[1] 9 [2] 6	[1] 9 months [2] 9 months	[1] Daily [2] Daily	[1] Yes [2] No	[1] None [2] None	0	0	0	0	0	0	0	0	0	0	0	0	0	1	1	0	10	6	9	120	1.9	2.1
Chiari	White	0	181	1.71	52.8	18.0568	No	1	Temporal, Frontal	Unknown	1 Year	Daily	No	None	0	1	0	0	1	0	0	0	0	0	0	0	0	0	0
Chiari	White	1	35	0.94	15.7	17.7682	Yes	1	Unknown	Unknown	Unknown	2-3/week	Yes	None	0	1	1	0	1	0	0	1	0	0	0	0	0	0	0	0	10	3	8	135	1.9	2.9
Chiari	White	0	174	1.49	47.2	21.2603	No	1	Occipital	7	Years	Unknown	Yes	Photo-/Phonophobia	0	1	1	0	1	0	0	0	0	0	0	0	0	0	0	1		6	10	119
Chiari	White	0	179	1.56	84.5	34.7222	No	1	Occipital	8	8 Months	Daily	Yes	None	0	0	0	0	0	0	0	0	0	0	0	0	0	0	0	0	14	12	6	143	2.2	3.6
Chiari	White	1	103	1.31	27.8	16.1995	Yes	1	Occipital, Temporal	5	Unknown	2-3x/week	Yes	Phonophobia	0	0	0	0	0	0	0	0	0	0	0	0	0	0	0	0	11	2	9	127	3.3	4.1
Chiari	White	1	218	1.8	124.6	38.4568	No	1	[1] Occipital, Top [2] Behind eyes	[1] 8 [2] 6	[1] Years [2] Years	[1] Daily [2] Daily	[1] Yes [2] Yes	[1] Photo-/Phonophobia [2] Photo-/Phonophobia	0	0	0	0	0	0	0	0	0	0	1	0	0	0	0	0	6	5	7	145	3.1	2
Chiari	White	1	190	1.74	43.7	14.4339	No	1	Holocranial, Behind eye	6	Years	Unknown	Yes	Photo-/Phonophobia	1	0	0	0	0	0	0	1	0	0	0	0	0	0	0	0	6	9	9	112	3.3	2.4
Chiari	White	1	71	1.1	19.2	15.8678	Unknown	1	Unknown	Unknown	9 Months	Daily	Yes	None	0	0	0	0	0	0	0	0	0	0	0	0	0	0	0	0	17	5	7	143	3	3.8
Chiari	White	1	62	0.996	13.4	13.5078	Unknown	1	Unknown	Unknown	Months	1x/week	Unknown	Unknown	0	0	0	1	0	0	0	0	0	0	0	0	0	0	0	1	15	5	7	143	2	0.8
Chiari	White	0	106	1.31	28.3	16.4909	No	1	Temporal	7	2 Years	Unknown	Yes	Phonophobia	0	0	0	0	0	0	0	0	0	0	0	0	0	0	0	0	14	3	6	138	3.2	3.2
Chiari	White	1	76	1.29	26	15.6241	Yes	0	n/a	n/a	n/a	n/a	n/a	n/a	0	0	0	0	0	0	0	0	0	0	0	0	0	0	0	1	22	8	4	138	3.5	3.3
Chiari	White	1	111	1.38	48.2	25.3098	No	1	Frontal	Unknown	2 Years	Unknown	Yes	None	0	0	0	0	1	0	0	0	0	0	1	0	0	0	0	0	12	3	6	140	1.3	3.1
Chiari	White	0	203	1.6	61.6	24.0625	Unknown	1	Occipital	5	Years	1-2/month	Yes	Photophobia	0	0	0	0	0	0	1	0	0	0	0	0	0	0	0	0	20	5	10	133	3.3	3.7
Chiari	White	0	217	1.62	57.1	21.7574	No	1	Occipital	7	18 months	Daily	Yes	None	1	1	0	0	0	0	0	0	0	0	0	0	0	0	0	0	20	4	4	132	3.2	1.5
Chiari	White	1	187	1.54	48.6	20.4925	Unknown	1	[1] Occipital [2] Frontal	[1] 6 [2] 4	[1] Unknown [2] Unknown	[1] Unknown [2] Unknown	[1] Yes [2] No	[1] None [2] None	0	0	0	0	0	1	0	0	0	0	0	0	0	0	0	1	12	1	8	126	5	2.3
Chiari	White	1	131	1.46	41.3	19.3751	Yes	1	[1] Occipital [2] Temporal	[1] 6 [2] 4	Years	Daily	Yes	None	0	0	0	0	0	0	0	0	0	0	0	0	0	0	0	0	8	4	10	128	1.6	3.4
Chiari	White	0	168	1.55	91.1	37.9188	Unknown	1	Occipital, Frontal	5	Years	Daily	Yes	Phonophobia	0	1	0	0	1	0	0	0	0	0	0	0	0	0	0	0	10	4	7	142	3	2
Control	Pacific Islander	1	84	1.28	24.8	15.1367	Unknown	1	Unknown	Unknown	2 Weeks	Unknown	Unknown	Vomiting	0	0	1	1	0	0	0	0	0	0	0	0	0	0	0	0	11	0	6	139	3.9	3.3
Control	White	1	174	1.74	63.1	20.8416	Unknown	1	Occipital	Unknown	2 Weeks	Daily	Unknown	Nausea, Vomiting	0	0	1	0	0	0	0	0	0	0	0	0	0	0	0	0		6	8	147	6.9	2.1
Control	White	0	57	1.04	18.3	16.9194	Unknown	0	n/a	n/a	n/a	n/a	n/a	n/a	0	0	0	0	0	0	0	0	0	0	0	0	0	0	0	0		3	6	157	2.5	2.9
Control	White	0	128	1.45	34.6	16.4566	Unknown	1	Occipital	Unkown	Years	Unknown	Unknown	Nausea, Photo-/Phonophobia	0	1	0	0	0	0	0	0	0	0	0	0	0	0	0	1	13	8	8	141	0.9	3.1
Control	White	1	48	0.98	14	14.5773	Unknown	0	n/a	n/a	n/a	n/a	n/a	n/a	0	0	0	0	0	0	0	0	0	0	0	0	0	0	0	0	22	2	7	148	2	3
Control	White	1	171	1.58	50.7	20.3092	Unknown	1	Unknown	Unknown	2 Years	Daily	Unknown	Nausea, Vomiting, Nighttime wakening	0	0	0	0	1	0	0	0	0	0	0	0	0	0	0	1	9	4	6	150	0.9	1.1
